# Supplementary material for: The Association between Trajectories of Loneliness and Physical Frailty in Chinese Older Adults: Does Age Matter?
Source: Int J Environ Res Public Health. 2022 Apr 22;19(9):5105. doi: 10.3390/ijerph19095105 (PMC9101367; doi:10.3390/ijerph19095105)
Supplement: Supplementary file 1 [file ijerph-19-05105-s001.zip]

Archive with 1 entries (1 files):
- ijerph-1637416-supplementary.pdf
